# Supplementary material for: Plasma Metabolomic Analysis Reveals the Relationship between Immune Function and Metabolic Changes in Holstein Peripartum Dairy Cows
Source: Metabolites. 2022 Oct 6;12(10):953. doi: 10.3390/metabo12100953 (PMC9611258; doi:10.3390/metabo12100953)
Supplement: Supplementary file 1 [file metabolites-12-00953-s001.zip]

Archive with 1 entries (1 files):
- metabolites-1924982-supplementary.pdf
